# Supplementary material for: A Systematic Review and Meta-Analysis of Porcine Epidemic Diarrhea Virus Vaccine Efficacy and Its Modifiers
Source: Animals (Basel). 2025 Dec 14;15(24):3592. doi: 10.3390/ani15243592 (PMC12729342; doi:10.3390/ani15243592)
Supplement: Supplementary file 1 [file animals-15-03592-s001.zip]

Archive with 1 entries (1 files):
- animals-3969364-supplementary.pdf
